# Supplementary material for: Unidirectional MCM translocation away from ORC drives origin licensing
Source: Nat Commun. 2025 Jan 17;16:782. doi: 10.1038/s41467-025-56143-y (PMC11748629; doi:10.1038/s41467-025-56143-y)
Supplement: Supplementary file 6 — Source Data [file 41467_2025_56143_MOESM6_ESM.xlsx]

## Sheet: Figure 2a
Figure 2a
	Data 1	Variant	Number of averageable MCM particles
			MCM	OC-MC	OCCM	MO	MOC-MC	DH	Total
		WT	1458	0	23	449	36	2336	4302
		Mcm2RA	3314	0	390	0	0	0	3704
		Mcm3RA	3496	237	115	850	380	988	6066
		Mcm4RA	1844	616	181	2083	662	1850	7236
		Mcm5RA	4126	69	1573	92	0	0	5860
		Mcm6RA	6402	339	0	0	334	164	7239
		Mcm7RA	6865	508	811	1528	896	744	11352
	Data 2	Variant	Number of averageable MCM particles
			MCM	OC-MC	OCCM	MO	MOC-MC	DH	Total
		WT	1413	0	80	588	32	3108	5221
		Mcm2RA	5502	51	1148	72	0	54	6827
		Mcm3RA	3313	236	35	630	320	370	4904
		Mcm4RA	1485	437	32	1391	394	924	4663
		Mcm5RA	3368	52	1156	64	0	0	4640
		Mcm6RA	4439	473	0	0	508	140	5560
		Mcm7RA	2980	388	594	1092	702	354	6110
	Data 3	Variant	Number of averageable MCM particles
			MCM	OC-MC	OCCM	MO	MOC-MC	DH	Total
		WT	1970	0	8	452	30	3082	5542
		Mcm2RA	9863	89	1118	121	0	74	11265
		Mcm3RA	3941	205	259	585	392	1176	6558
		Mcm4RA	2257	570	100	1554	668	1440	6589
		Mcm5RA	3259	70	1234	42	0	0	4605
		Mcm6RA	5907	466	0	0	478	174	7025
		Mcm7RA	6917	455	719	907	764	352	10114

## Sheet: Figure 6a
Figure 6a

## Sheet: Figure 6b
Figure 6b

## Sheet: Figure 6c and SF 7f
Figure 6c
Supplementary Figure 9f
	Data 1	Variant	Number of averageable MCM particles
			MCM	OC-MC	OCCM	MOC-MC	DH	Total
		WT	22005	0	0	0	17710	39715
		Mcm2 h2iK582A	14296	0	843	86	1546	16771
		Mcm2 PS1K633A	14232	0	638	0	678	15548
		Mcm4 h2iR607A	1611	0	50	0	254	1915
		Mcm4 PS1K658A	11512	0	646	0	1032	13190
		Mcm5 h2iR455A	25320	0	480	230	8674	34704
		Mcm5 PS1K506A	31484	0	437	0	3180	35101
		Mcm6 h2iR614A	3260	46	76	4	230	3616
		Mcm6 PS1K665A	7895	0	158	0	1364	9417
		4A	44035	1080	844	126	594	46679
	Data 2	Variant	Number of averageable MCM particles
			MCM	OC-MC	OCCM	MOC-MC	DH	Total
		WT	21866	0	0	0	7958	29824
		Mcm2 h2iK582A	7428	0	478	50	3422	11378
		Mcm2 PS1K633A	19292	0	716	0	320	20328
		Mcm4 h2iR607A	5177	0	185	0	1394	6756
		Mcm4 PS1K658A	11350	0	295	0	802	12447
		Mcm5 h2iR455A	12193	0	538	44	2466	15241
		Mcm5 PS1K506A	10995	0	441	0	956	12392
		Mcm6 h2iR614A	5839	56	232	24	1896	8047
		Mcm6 PS1K665A	8652	0	216	0	2958	11826
		4A	28972	494	271	20	574	30331
	Data 3	Variant	Number of averageable MCM particles
			MCM	OC-MC	OCCM	MOC-MC	DH	Total
		WT	15390	0	0	0	5996	21386
		Mcm2 h2iK582A	10411	0	1256	126	1724	13517
		Mcm2 PS1K633A	20522	0	641	0	474	21637
		Mcm4 h2iR607A	4697	0	102	0	1898	6697
		Mcm4 PS1K658A	10131	0	206	0	818	11155
		Mcm5 h2iR455A	11235	0	229	42	2386	13892
		Mcm5 PS1K506A	12446	0	364	0	1342	14152
		Mcm6 h2iR614A	6801	51	172	44	1750	8818
		Mcm6 PS1K665A	9451	0	185	0	2800	12436
		4A	28240	401	190	28	630	29489
	Data 3

## Sheet: Supplementary Figure 1a
Supplementary Figure 1a

## Sheet: Supplementary Figure 9b
Supplementary Figure 9b

## Sheet: Supplementary Figure 9d
Supplementary Figure 9d

## Sheet: Supplementary Figure 9e
Supplementary Figure 9e
